# Supplementary material for: VISTA Alleviates Microglia-Mediated Neuroinflammation After Cerebral Ischemia–Reperfusion Injury via Regulating ACOD1/Itaconic Acid Metabolism
Source: Mol Neurobiol. 2025 Jun 19;62(10):13430–48. doi: 10.1007/s12035-025-05106-x (PMC12433375; doi:10.1007/s12035-025-05106-x)
Supplement: Supplementary file 1 — Supplementary file1 (ZIP 637 KB) [file 12035_2025_5106_MOESM1_ESM.zip]

Archive with 5 entries (5 files):
- Fig S4.pdf
- Fig S5.pdf
- Fig S1.pdf
- Fig S2.pdf
- Fig S3.xlsx
