# Supplementary material for: VISTA Alleviates Microglia-Mediated Neuroinflammation After Cerebral Ischemia–Reperfusion Injury via Regulating ACOD1/Itaconic Acid Metabolism
Source: Mol Neurobiol. 2025 Jun 19;62(10):13430–48. doi: 10.1007/s12035-025-05106-x (PMC12433375; doi:10.1007/s12035-025-05106-x)
Supplement: Supplementary file 1 — Supplementary file1 (ZIP 637 KB) [file 12035_2025_5106_MOESM1_ESM.zip › Fig S3.xlsx]

## Sheet: Information
Article title	VISTA inhibits inflammatory response after cerebral ischemia reperfusion injury by modulating microglial metabolic reprograming
Journal name	Molecular Neurobiology
Author names	Yilei Sun, Dan Liu, Yanchen Liu, Lijun Chi*
Affiliation and e-mail address of the corresponding author.	Department of Neurology, The First Affiliated Hospital of Harbin Medical University
	CLJ3787@163.com

## Sheet: S2 
	Mean of Sham Group	Mean of tMCAO Group	P value
CD244	6.755	9.878	0.000283
CD274	7.19	8.017	0.03864
CD80	9.371	8.794	0.000145
ICOS	6.727	6.073	0.000697
LAG3	10.08	9.641	0.007822
PDCD1	5.983	6.674	0.000246
TNFRSF14	8.152	7.706	0.022026
VSIR	12.43	12	0.017731
